# Supplementary material for: AoMYB114 transcription factor regulates anthocyanin biosynthesis in the epidermis of tender asparagus stems
Source: Front Plant Sci. 2025 Feb 18;16:1531574. doi: 10.3389/fpls.2025.1531574 (PMC11876374; doi:10.3389/fpls.2025.1531574)
Supplement: Supplementary file 4 [file Table1.xlsx]

## Sheet: Table S1
Table S1 Liquidity gradient elution
Time (min)	A (%)	B (%)
0	5	95
15	15	85
21	28	72
22	40	60
24	60	40
27	5	95
30	5	95
