# Supplementary material for: AoMYB114 transcription factor regulates anthocyanin biosynthesis in the epidermis of tender asparagus stems
Source: Front Plant Sci. 2025 Feb 18;16:1531574. doi: 10.3389/fpls.2025.1531574 (PMC11876374; doi:10.3389/fpls.2025.1531574)
Supplement: Supplementary file 5 [file Table2.xlsx]

## Sheet: Table S2
Table S2 Primer sequences used in this study
Materials	Gene ID	Gene name	Purpose	Forward primer (5'→3')	Reverse primer (5'→3')
Asparagus officinalis L.	LOC109833295	AoMYB114	For RT-qPCR	GCTCTTGGGCAATAGGTGGT	AGGCTGGGGCTTAACAACTC
	LOC109851603	AoPAL		TGGAGGCTGCTCGGGTAG	CCTGTAAGAAGCCCTGTCCC
	LOC109846559	AoC4H		CAATGGTGGAATGCTTCAAAAT	CATCAAAGAGTTCATTTCCAAGC
	LOC109822869	Ao4CL		GCTCCCTAATCTTGCCGTGT	CCTGCTTCCGTATCTCCGAC
	LOC109823892	AoCHS		ATTTCAGATGGTGTCGGCGT	AGCAGATGGAAAGTCAGCCC
	LOC109850953	AoCHI		GCGTTTAGCCAAGAAACGGG	ACAACCGCATAGAGAGGCAC
	LOC109848156	AoF3H		CCGGCACCATCACTCTTCTT	ATTGCTCCCTCCACTGGTTG
	LOC109843175	AoDFR		GCTGCATGGGATTACGCAAG	GTGACCATACTCGGTGGCAT
	LOC109829369	AoCHI2		GGAAGGGGAAGAAGGAAAGGG	GAACACCAAACTGGGCTCCT
	LOC109820108	AoUbiq		ACAACATCCAGAAGGAGTCG	AGTGACGGTCCTTGTGGTTC
	LOC109833295	AoMYB114	For clone	ATGGAACCTGAACTCAAACCT	TCAGCCCAAACAAATAGTATC
	LOC109833295	AoMYB114	For genetic transformation	TTTACAATTACCATGGGATCCATGGAACCTGAACTCAAACCT	ACCGATGATACGAACGAGCTCTCAGCCCAAACAAATAGTATC
Arabidopsis thaliana	831241	AtCHS	For RT-qPCR	GCATCTTGGCTATTGGCACTG	CGTTTCCGAATTGTCGACTTGT
	824678	AtCHI		CTCCTCCAATCCATTATTCCTCG	TTTCCCTTCCACTTGACAGATAGAG
	824287	AtF3H		GTGTTTAGCGACGAAATCCCG	ACGAGCGAGACGAGTCATATCC
	830693	AtF3'H		TCGTGGTCGCCGCTTCTAA	CCATCGGTGTCCGTAAGGTG
	834291	AtDFR		CAAACGCCAAGACGCTACTCA	CATTCACTGTCGGCTTTATCACTTC
	828387	AtLDOX		ACGGTCCTCAAGTTCCCACAA	CAGCTCCTCAATACAATTCTCACG
	831568	AtUGT78D2		ACCGCACAATCCAACTCTTCG	TCCTGTGGTCTCCCGCTAAA
	821411	AtACT2		AACCACTATGTTCTCAGGTATCGCT	TGGACCTGCCTCATCATACTCG
