# Supplementary material for: AoMYB114 transcription factor regulates anthocyanin biosynthesis in the epidermis of tender asparagus stems
Source: Front Plant Sci. 2025 Feb 18;16:1531574. doi: 10.3389/fpls.2025.1531574 (PMC11876374; doi:10.3389/fpls.2025.1531574)
Supplement: Supplementary file 6 [file Table3.xlsx]

## Sheet: Table S3
Table S3. Summary of sequencing data of all samples
Sample	Number of raw reads	Number of raw bases	Number of clean reads	Number of clean bases	error rate	Q20	Q30	GC Content (%)	total map
FD1	47765332	7.16G	46280118	6.94G	0.03	96.4	90.94	47.61	37824158(81.73%)
FD2	44994296	6.75G	42657864	6.40G	0.03	96.67	91.48	48.18	34730092(81.42%)
FD3	42485986	6.37G	41442326	6.22G	0.03	96.5	91.13	47.55	34017435(82.08%)
JZ1	43186940	6.48G	41539558	6.23G	0.03	96.58	91.23	47.69	32676602(78.66%)
JZ2	41177724	6.18G	39908890	5.99G	0.03	96.53	91.21	47.42	31091275(77.91%)
JZ3	47079678	7.06G	45244756	6.79G	0.03	96.59	91.32	47.39	35245452(77.9%)
JG1	46587388	6.99G	45181726	6.78G	0.03	96.72	91.56	46.91	37195310(82.32%)
JG2	45154364	6.77G	43916226	6.59G	0.03	96.49	91.12	47.06	35994857(81.96%)
JG3	42078114	6.31G	41097220	6.16G	0.03	96.58	91.24	46.46	33682787(81.96%)
