# Supplementary material for: AoMYB114 transcription factor regulates anthocyanin biosynthesis in the epidermis of tender asparagus stems
Source: Front Plant Sci. 2025 Feb 18;16:1531574. doi: 10.3389/fpls.2025.1531574 (PMC11876374; doi:10.3389/fpls.2025.1531574)
Supplement: Supplementary file 7 [file Table4.xlsx]

## Sheet: Table S4
Table S4. Control of enzymes and their coding genes in metabolic pathways
Pathway name	Brite ID	Enzymes	Gene ID
Phenylpropanoid biosynthesis	4.3.1.24	phenylalanine ammonia-lyase	LOC109826061
			LOC109836321
			LOC109836322
			LOC109836343
			LOC109848011
			LOC109848012
			LOC109851603
	1.14.14.91	cinnamate 4-hydroxylase	LOC109846559
	6.2.1.12	p-coumaroyl CoA ligase	LOC109822869				`
			LOC109837016
			LOC109837185
			LOC109838513
			LOC109837184
Flavonoid biosynthesis	2.3.1.74	chalcone synthase	LOC109823892
			LOC109829834
			LOC109836525
	5.5.1.6	chalcone isomerase	LOC109821880
			LOC109829369
			LOC109850014
			LOC109850953
	1.14.11.9	flavanone 3-hydroxylase	LOC109848156
	1.14.14.82	flavonoid 3'-hydroxylase	LOC109819797
			LOC109837072
			LOC109822670
	1.1.1.219	dihydroflavonol 4-reductase	LOC109843175
	1.14.20.4	anthocyanidin synthase	LOC109849442
Anthocyanin biosynthesis	2.4.1.115	anthocyanidin 3-O-glucosyltransferase	LOC109826954
			LOC109833460
			LOC109839485
